# Supplementary material for: Efficacy and Tolerability of 6-Month Treatment with Tamsulosin Plus the Hexanic Extract of Serenoa repens versus Tamsulosin Plus 5-Alpha-Reductase Inhibitors for Moderate-to-Severe LUTS-BPH Patients: Results of a Paired Matched Clinical Study
Source: J Clin Med. 2022 Jun 22;11(13):3615. doi: 10.3390/jcm11133615 (PMC9267652; doi:10.3390/jcm11133615)
Supplement: Supplementary file 1 [file jcm-11-03615-s001.zip]

Archive with 1 entries (1 files):
- jcm-1736154-supplementary.pdf
